# Supplementary material for: Activity of imipenem/relebactam and comparators against KPC-producing Klebsiella pneumoniae and imipenem-resistant Pseudomonas aeruginosa
Source: Eur J Clin Microbiol Infect Dis. 2023 Dec 29;43(3):445–57. doi: 10.1007/s10096-023-04735-1 (PMC10917868; doi:10.1007/s10096-023-04735-1)
Supplement: Supplementary file 1 — (XLSX 24 kb) [file 10096_2023_4735_MOESM1_ESM.xlsx]

## Sheet: Hoja1
													Gene	PA5542(PIB-1)	PA4109(ampR)	PA4110(ampC)	PA4522(ampD)	PA5485(ampDh2)	PA0807(ampDh3)	PA3047(dacB/PBP4)	PA4020(mpl)	PA3574(nalD)	PA3721(nalC)	PA3719(armR)	PA0424(mexR)	PA0425(mexA)	PA0426(mexB)	PA0427(oprM)	PA2491(mexS)	PA2492(mexT)	PA2493(mexE)	PA2494(mexF)	PA2495(oprN)	PA2020(mexZ)	PA2019(mexX)	PA2018(mexY)	PA5471(armZ)	PA0018(fmt)	PA1796(folD)	PA5199(amgS)	PA5200(amgR)	PA5528	PA1799(parR)	PA1798(parS)	PA0958(oprD)	PA5045(ponA/PBP1A)	PA4700(mrcB/PBP1C)	PA4003(pbpA/PBP2)	PA4418(ftsI/PBP3)
													BetActams	Si	Si	Si	Si	Si	Si	Si	Si	Si	Si	Si	Si	Si	Si	Si	-	-	-	-	-	Si	Si	Si	Si	Si	Si	Si	Si	Si	Si	Si	-	Si	Si	Si	Si
													Carbapenems	Si	Si	Si	Si	Si	Si	Si	Si	Si	Si	Si	Si	Si	Si	Si	Si	Si	Si	Si	Si	Si	Si	Si	Si	Si	Si	Si	Si	Si	Si	Si	Si	Si	Si	Si	Si
													AminoGcosides	-	-	-	-	-	-	-	-	-	-	-	-	-	-	Si	-	-	-	-	-	Si	Si	Si	Si	Si	Si	Si	Si	Si	Si	Si	-	-	-	-	-
													Quinolones	-	-	-	-	-	-	-	-	Si	Si	Si	Si	Si	Si	Si	Si	Si	Si	Si	Si	Si	Si	Si	Si	Si	Si	Si	Si	Si	Si	Si	-	-	-	-	-
													Polymyxins	-	-	-	-	-	-	-	-	-	-	-	-	-	-	-	-	-	-	-	-	-	-	-	-	-	-	-	-	-	Si	Si	-	-	-	-	-
													Function	Other Beta-lactamases	AmpC and its regulators	AmpC and its regulators	AmpC and its regulators	AmpC and its regulators	AmpC and its regulators	AmpC and its regulators	AmpC and its regulators	MexAB-OprM and its regulators	MexAB-OprM and its regulators	MexAB-OprM and its regulators	MexAB-OprM and its regulators	MexAB-OprM and its regulators	MexAB-OprM and its regulators	MexAB-OprM and its regulators	MexEF-OprN and its regulators	MexEF-OprN and its regulators	MexEF-OprN and its regulators	MexEF-OprN and its regulators	MexEF-OprN and its regulators	MexXY-OprM and its regulators	MexXY-OprM and its regulators	MexXY-OprM and its regulators	MexXY-OprM and its regulators	MexXY-OprM and its regulators	MexXY-OprM and its regulators	MexXY-OprM and its regulators	MexXY-OprM and its regulators	MexXY-OprM and its regulators	LPS modifications and RND efflux system regulator	LPS modifications and RND efflux system regulator	OprD	Other penicillin-binding Pteins	Other penicillin-binding Pteins	Other penicillin-binding Pteins	Other penicillin-binding Pteins
													Function															MexXY-OprM and its regulators
Strain ID	STs	PIP/TZ	CAZ	CAZ/AVI	CTZ	FEP	AZT	MEM	IMI	IMR	OXA-50 variant	PDC-variant	HGT-acquired bla genes	PIB-1	ampR	ampC	ampD	ampDh2	ampDh3	dacB/PBP4	mpl	nalD	nalC	armR	mexR	mexA	mexB	oprM	mexS	mexT	mexE	mexF	oprN	mexZ	mexX	mexY	armZ	fmt	folD	amgS	amgR	PA5528	parR	parS	oprD	ponA/PBP1A	mrcB/PBP1C	pbpA/PBP2	ftsI/PBP3
2016318	17	>32	>32	>32	>16	>32	>64	64	16	8	blaOXA-50	blaPDC-8	blaOXA-14	D302N;S224A;I106V		T105A;L176R	G148A;A136V		A219T		452R_STOP-Lost	N53fs	G71E;S209R						D249N	P60S;Q80fs;F172I					W358R;L331V;K329Q	T543A	V243A;H182Q;D161G;L88P;C40R	L287V;I181V;S54N		V294L;I260V				H398R	R310G;K296Q;A267S;N262T;S240T;E230K;I210A;E202Q;Y73fs;SGS57EGR;D43N	P388S;A615_D616insP	S25G
2017089	274	>32	>32	4	4	32	32	16	32	8	blaOXA-486	blaPDC-24		I106V		T21A;T105A;G391A	D183Y;I154_R164del;G148A;R11L			A394P	M297V		G71E;S209R							Q80fs;F172I				F67fs	W358R;D346H;L331V;K329Q	N1036S;V875M;Q840E;T543A	D119E;L88P	I181V						H398R;A82T	R310G;Q301E;K296Q;A281G;A267S;N262T;S240T;E230K;I210A;E202Q;SGS57EGR	A615_D616insP	S25G
2017461	357	32	32	8	16	16	16	16	16	8	blaOXA-846	blaPDC-11		S224T;I106V;V77A	M288R;G283E;S179T;E114A	P7S;T105A;V205L;G391A	E68D				M297V		G71E;S209R	Y32C;S21T	V126E		SV1041EA			F172I	S8F;A79G;A231T	A843T	S13P;A410S	L138R	W358R;L331V;K329Q;A30T	Q840E;T543A	S314N;V243A;I237V;D207N;D119E;S112N;L88P;C40R	A308T;L287V;I196V;I181V		I260V			S170N;L153R	H398R;R383P	E230K;I210A;E202Q;V189T;EP185QG	A615_D616insP	L353Q;S108N;S25G
2017462	155	>32	32	16	16	16	>64	16	16	8	blaOXA-396	blaPDC-5		S325T;I106V	G90S	R79Q;T105A	D183Y;G148A;Q44H		A219T	Q344_STOP	M297V		G71E;S209R						D249N;G74_G78del	Q80fs;T109A;F172I					W358R;L331V;K329Q	Q840E;T543A;D428N	V243A;H182Q;D161G;L88P	L287V;I181V					M59V	H398R	R310G;Q301E;K296Q;A267S;N262T;S240T;E230K;I210A;A197_STOP;SGS57EGR;D43N	A615_D616insP	L353Q
2017464	253	>32	>32	32	16	>32	>64	32	64	16	blaOXA-488	blaPDC-127		S224T;E123A;I106V;R100H;R97W	M288R;G283E;D135N;E114A	G27D;T105A;Q155R;V205L;G391A				Q156H	M297V		G71E;A145V;S209R	S21T	V126E				D249N	Q80fs;F172I			S13P	V102_V105del;L138R;N186S	W358R;L331V;K329Q;A30T	Q1039R;N1036T;Q840E;G589A;T543A;I536V	V243A;I237V;D119E;S112N;L88P;C40R	A308T;L287V;I196D;I181V		I260V		A154_A155insV;A150T	S170N;L153R	H398R	G425A;A315G;R310E;S278P;F170L;K115T;T103S	I418T;A615_D616insP;N622K	L353Q;S25G	A481T
2017479	244	>32	>32	16	4	16	64	32	16	16	blaOXA-847	blaPDC-1					D183Y;G148A;R11fs		A219T	A340G	A303V;M297V				T130P				D249N;A75V	P60S;Q80fs;F172I					W358R;L331V;K329Q	T543A;Q282R;Y181D	V243A;H182Q;D161G;G157D;L88P	L287V;I181V	P90T					H398R	Q402fs	A615_D616insP	S96N
2017492	308	>32	32	8	8	16	32	16	32	8	blaOXA-488	blaPDC-19a	blaOXA-10-like	S224A;V112I;I106V;V77A	M288R;G283E	G27D;T105A;V205L;V356I;G391A		V40I					G71E;D79E;S209R	Y32C;S21T;T13I	V126E		G957D;SV1041EA		D249N;V73A	Q80fs;F172I			S13P	G89S	W358R;L331V;K329Q;A30T	N1036T;Q840E;G589A;T543A;I536V	V243A;I237V;D119E;S112N;L88P;C40R	L287V;I196V;I181V		I260V		A154del;A152T	S170N;L153R	H398R;R7H	G425A;A315G;R310E;V189T;EP185QG;F170L	D73N;A615_D616insP	L353Q;S25G
2017494	253	>32	8	8	16	>32	32	16	8	8	blaOXA-488	blaPDC-34	blaOXA-17	S224T;E123A;I106V;R100H;R97W	M288R;G283E;E114A	G27D;A55T;T105A;Q155R;V205L;G391A				Q156H	M297V		G71E;A145V;S209R	S21T	V126E				D249N	Q80fs;F172I			S13P	V102_V105del;L138R;N186S	W358R;L331V;K329Q;A30T	Q1039R;N1036T;Q840E;G589A;T543A;I536V	V243A;I237V;D119E;S112N;L88P;C40R	A308T;L287V;I196D;I181V		I260V		A154_A155insV;A150T	S170N;L153R	H398R	G425A;R412fs;A315G;R310E;V189T;EP185QG;F170L;K115T;T103S	I418T;A615_D616insP;N622K	L353Q;S25G	A481T
2017496	231	>32	>32	32	8	32	64	32	16	16	blaOXA-914	blaPDC-5		G314S;S224A;I106V		R79Q;T105A	G148A;A136V		A219T				G71E;S209R		L95F				D249N	Q80fs;F172I					W358R;L331V;K329Q;D135Y;L22M	N1036T;Q840E;K692M;A596V;Q282R;L197F	V243A;H182Q;D161G;L88P	L287V;I181V;S54N						H398R;A285V	R310G;Q301E;K296Q;A281G;A267S;N262T;S240T;E230K;I210A;E202Q;Y120_STOP;SGS57EGR;D43N		K607R;D383N;L353Q;S25G
2017505	274	32	32	32	8	1	>64	32	32	16	blaOXA-486	blaPDC-24		V386I;I106V		T21A;T105A;G391A	D183Y;G148A;R11L				M297V		G71E;S209R		D56_L57dup				D249N	Q80fs;F172I	F7Y				W358R;D346H;L331V;K329Q	Q840E;T543A	D119E;L88P	I181V						H398R;A82T	R310G;Q301E;K296Q;A281G;A267S;N262T;S240T;ELE228_STOP;I210A;E202Q;SGS57EGR;D43N	A615_D616insP	S25G
2017544	170	>32	>32	16	8	>32	64	32	16	8	blaOXA-847	blaPDC-3		I106V;T68S		T105A			A219T		A303V;M297V;A286V		G71E						D249N	Q80fs;F172I				D155_L158del	W358R;R351S;K329Q	T742I;T543A;E152D	V243A;H182Q;D161G;L88P	E277K;I181V						H398R;V146A	R310G;Q301E;K296Q;A281G;A267S;N262T;S240T;E230K;I216fs;I210A;E202Q;SGS57EGR;D43N	A615_D616insP	K607R;L353Q;S25G
2017669	17	>32	8	8	16	>32	64	64	16	8	blaOXA-50	blaPDC-8	blaOXA-10	D302N;S224A;I106V		T105A;L176R	G148A;A136V		A219T		452R_STOP-Lost	N53fs	G71E;S209R						D249N	P60S;Q80fs;F172I					W358R;L331V;K329Q	T543A	V243A;H182Q;D161G;L88P;C40R	L287V;I181V;S54N		V294L;I260V				H398R;V216A	R310G;Q301E;K296Q;A281G;S240T;E230K;I210A;E202Q;SGS57EGR;D43N	P388S;A615_D616insP	S25G
2017720	116	>32	>32	16	2	32	64	16	64	16	blaOXA-396	blaPDC-3		I106V		T105A	D183Y;G148A;N37_P41delinsT;R11L		A219T		A303V;M297V		G71E;S209R			D373E	E950fs	V72L	D249N;A91T	Q80fs;F172I		A477T		Q134_R135del	W358R;L331V;K329Q	Q840E;G589A;T543A;I536V	V243A;H182Q;D161G;L88P	I181V		E63del				H398R	R310G;Q301E;K296Q;A281G;A267S;N262T;S240T;E230K;I210A;E202Q;W65_STOP;SGS57EGR;D43N	A615_D616insP
2017739	4432	>32	>32	8	8	32	>64	16	32	8	blaOXA-1030	blaPDC-51		I106V		R79Q;T105A;V239A	D183Y;G148A	T258A	A219T	I397T	M297V;Y35fs		G71E;S209R				F884fs		D249N	Q80fs;F172I	G191S;P337S		R80H	I141N	W358R;L331V;K329Q;E254K	Q840E;T543A	V243A;I237V;D207N;D119E;S112N;L88P;C40R	R284H;I181V						H398R	G425A;A315G;R310E;W277_STOP;V189T;EP185QG;F170L;K115T;T103S	R292S;A615_D616insP	L353Q;S25G
2017881	175	32	32	8	4	16	32	16	32	8	blaOXA-50	blaPDC-1		S224A;E123A;I106V	G154R		D183Y;G148A		A219T				G71E;A186T						D249N	P60S;Q80fs;F172I		P679del		G195E	W358R;K329Q	T543A	V266M;V243A;H182Q;D161G;L88P	S54N	G159V					H398R	V359L;R310G;Q301E;K296Q;S240T;E230K;I210A;E202Q;Q142_STOP;SGS57EGR;D43N	E245D;A615_D616insP
2017884	175	32	32	8	4	16	16	8	32	8	blaOXA-50	blaPDC-1		S224A;E123A;I106V			D183Y;G148A		A219T				G71E;A186T						D249N	P60S;Q80fs;F172I				G195E	W358R;K329Q	T543A	V266M;V243A;H182Q;D161G;L88P	S54N	G159V					H398R	W417_STOP;R310G;Q301E;K296Q;A281G;A267S;N262T;S240T;E230K;I210A;E202Q;SGS57EGR;D43N	E245D;A615_D616insP
2017885	4433	16	32	8	8	32	64	64	64	32	blaOXA-488	blaPDC-19a		S224A;V112I;I106V;V77A	M288R;G283E	G27D;T105A;V205L;V356I;G391A		V40I					G71E;D79E;S209R	Y32C;S21T;T13I	V126E	A111T	G957D;SV1041EA		D249N;V73A	Q80fs;F172I			S13P	G89S	W358R;L331V;K329Q;A30T	N1036T;Q840E;G589A;T543A;I536V	V243A;I237V;D119E;S112N;L88P;C40R	L287V;I196V;I181V		I260V		A154del;A152T	S170N;L153R	H398R	G425A;A315G;R310E;E169fs;K115T;T103S	D73N;A615_D616insP	L353Q;S25G
2017890	175	32	>32	8	4	32	>64	16	>64	8	blaOXA-50	blaPDC-1		S224A;E123A;I106V	G154R		D183Y;G148A		A219T				G71E;A186T						D249N	P60S;Q80fs;F172I		P679del		G195E	W358R;K329Q	T543A	V266M;V243A;H182Q;D161G;L88P	S54N	G159V					H398R	R310G;Q301E;K296Q;A281G;A267S;N262T;S240T;E230K;I210A;E202Q;Q142_STOP;SGS57EGR;D43N	E245D;A615_D616insP
2017893	175	16	>32	8	8	32	>64	8	>64	8	blaOXA-50	blaPDC-1		S224A;I106V			D183Y;G148A;T139M		A219T				G71E;A186T						D249N	P60S;Q80fs;F172I				G195E	W358R;K329Q	T543A	V266M;V243A;H182Q;D161G;L88P	S54N	G159V					H398R	R310G;Q301E;K296Q;A281G;I210A;E202Q;SGS57EGR;D43N	E245D;A615_D616insP
2017896	175	>32	32	16	4	16	32	16	32	8	blaOXA-50	blaPDC-1		S224A;E123A;I106V	G154R		D183Y;G148A		A219T				G71E;A186T						D249N	P60S;Q80fs;F172I		P679del		G195E	W358R;K329Q	A834fs;T543A	V266M;V243A;H182Q;D161G;L88P	S54N	G159V					H398R	R310G;Q301E;K296Q;A281G;A267S;N262T;S240T;E230K;I210A;E202Q;Q142_STOP;SGS57EGR;D43N	E245D;A615_D616insP
2017943	1756	16	16	16	2	4	8	8	32	8	blaOXA-1028-like	blaPDC-3		S224A;I106V;A78T		T105A	D183Y;G148A;R11L					D187H	G71E;SP209RL			D373E		V72L	D249N	F172I					W358R;L331V;K329Q	T543A;I536V	V243A;H182Q;D161G;L88P	A308T;I181V		I260V			S170N;L153R;P126L		S240T;E230K;I210A;YAGE199_STOP;D43N	A615_D616insP	S25G
2017947	244	>32	32	16	4	16	16	16	16	16	blaOXA-847	blaPDC-1 (Gln311Leu)		I106V		Q311L	D183Y;G148A;R11L		A219T		A303V;M297V	T11N							D249N;A75V	P60S;Q80fs;F172I				A41del	W358R;L331V;K329Q	T543A;Q282R;Y181D	V243A;H182Q;D161G;G157D;L88P	L287V;I181V	P90T					H398R	W339_STOP		S96N		A24G
2017949	2192	32	8	16	4	8	16	16	16	8	blaOXA-1174	blaPDC-64		S224A;I106V;V77A	E114A	T16I;G27D;T105A;P148S;V205L;V356I;G391A			D197E		M297V;L86M		G71E;A145V;S209R	Y32C;G23E;S21T	V126E	V286I	I186V;SV1041EA		D249N;T228P	P27L;Q80fs;F172I	S8F;D370E		S13P	L138R	W358R;L331V;K329Q;V309I;A30T	Q1039R;N1036T;G589A;M572I;T543A;I536V	V243A;I237V;H182Q;D161G;D119E;S112N;L88P;C40R	A308T;L287V;I196V;I181V					S170N;L153R	H398R	A315G;R310E;Q301E;K296Q;A281G;T276A;S240T;E230K;I210A;E202Q;P146fs;V127L	A615_D616insP	L353Q;S25G
20171022	2956	>32	>32	32	8	32	64	32	32	16	blaOXA-904	blaPDC-1		SG224AD;I106V	D135N		G148A		A219T		A303V;M297V	L169P	G71E						D249N	Q80fs;F172I					W358R;L331V;K329Q;A30T	Q840E;T543A;D217V	V243A;H182Q;D161G;L88P	I181V					E214K	H398R	S240T;E230K;I210A;E202Q;V189T;EP185QG;V127L	A615_D616insP
20171026	2956	>32	>32	16	4	32	64	32	32	16	blaOXA-904	blaPDC-1		SG224AD;I106V	D135N		G148A		A219T		A303V;M297V	L169P	G71E						D249N	Q80fs;F172I					W358R;L331V;K329Q;A30T	Q840E;T543A;D217V	V243A;H182Q;D161G;L88P	I181V					E214K	H398R	Q424E;S403A;T291P;A281G;T276A;N262T;S240T;E230K;I210A;E202Q;V127L	A615_D616insP
20171084	235	32	>32	8	2	32	64	32	>64	8	blaOXA-488	blaPDC-35		S224T;I106V	M288R;G283E	G27D;A97V;T105A;V205L;G391A	G148A;C110Y		A208V		M38fs		G71E;E153Q;S209R	Y32C;G23E;S21T	V126E		G957D;SV1041EA		D249N;P94S	P60S;Q80fs;F172I	E2V;S8F;L13fs;Q368R		S13P	start_lost(snp: V1?	W358R;L331V;K329Q;A30T	T543A	V243A;R204C;H182Q;D161G;L88P	A308T;L287V;I196V;A188V;I181V		E102G		A154del; A152T	S170N;L153R	H398R	G425A;A315G;R310E;W277_STOP;V189T;EP185QG;F170L;K115T;T103S	A615_D616insP	L353Q;S25G
20171145	3302	16	8	8	2	8	32	16	64	8	blaOXA-1034	blaPDC-3		D302N;S224A;I106V	M288R;G283E	T105A	S175L;G148A		I67T		M297V		G71E;S209R		R63C				D249N	Q80fs;F172I					W358R;L331V;K329Q	T543A;A307T	V243A;H182Q;D161G	L287V;I181V;S54N				V226D		H398R	R310G;Q301E;K296Q;T291fs;A281G;A267S;N262T;S240T;E230K;I210A;E202Q;D43N
20171157	560	>32	>32	2	2	32	64	8	8	16	blaOXA-488	blaPDC-30		S224A;I106V;V77A	M288R;G283E;I251V;E114A	T21A;T105A;V205L;G391P	G148A;E108_STOP		D75G				G71E;S209R	S21T			SV1041EA		D249N	Q80fs;F172I	S8F		A4T	P203fs	W358R;G344D;L331V;K329Q	Q1039R;N1036T;Q840E;G589A;T543A;I536V	VP243AL;I237V;D119E;S112N;L88P;C40R	R281H;I181V;A80V		I260V		A154_A155insV;A150T	S170N;L153R	H398R	Q424E;T276A;N262T;S240T;E230K;I210A;E202Q;V189T;V127L;D64fs;SGS57EGR	A615_D616insP;Q641L	L353Q;S25G
20171174	274	32	>32	16	2	16	32	32	32	8	blaOXA-486	blaPDC-24		I106V		T21A;T105A;G391A	D183Y;G148A;R11L			A358V;A394P	M297V		G71E;S209R		T130fs			T477S	D249N;L222_STOP	Q80fs;F172I;D325G					W358R;D346H;L331V;K329Q	Q840E;T543A	D119E;L88P	I181V						H398R;A82T	R310G;Q301E;K296Q;A281G;W277_STOP;A267S;N262T;S240T;E230K;I210A;E202Q;SGS57EGR;D43N	A615_D616insP	S25G
20180106	3337	32	16	16	1	16	64	32	32	8	blaOXA-904-like	blaPDC-5		S325T;I106V		R79Q;T105A	G148A		A219T		M297V		G71E;S209R		E100_STOP				D249N	Q80fs;F172I					W358R;L331V;K329Q	Q840E;N709S;T543A	V243A;H182Q;D161G;L88P	A308T;I181V						H398R;A345T	R310G;Q301E;K296Q;A281G;A267S;N262T;S240T;E230K;I210A;E202Q;SGS57EGR;D43N	A615_D616insP	K607R;L353Q;S25G
20180124	274	>32	>32	16	4	32	64	32	32	8	blaOXA-486	blaPDC-24		I106V		T21A;T105A;G391A	D183Y;G148A;R11L			Q385fs;A394P	M297V		G71E;S209R		R78_STOP				D249N	Q80fs;F172I					W358R;D346H;L331V;K329Q	N1036S;V875M;Q840E;T543A	D119E;L88P	I181V						H398R	R310G;Q301E;K296Q;A267S;N262T;S240T;E230K;I210A;E202Q;SGS57EGR;D43N	A615_D616insP	S25G
20180315	1086	>32	32	16	4	32	64	64	64	8	blaOXA-846	blaPDC-12		S224A;A216V;I106V;V77A	M288R;G283E	T21A;T105A;V205L;G391A	I80fs			A342V			G71E;S209R	Y32C;G23E;S21T	V126E				D249N	P60S;Q80fs;F172I			S13P	L138R;G195fs	W358R;L331V;K329Q	T543A;I536V	E281K;V243A;I237V;D207N;D119E;S112N;L88P;C40R	R281H;I196V;I181V		I260V	D162E	A154_A155insV;A150T	S170N;L153R	H398R;R356L	N421fs;A315G;RNG310ENR;Q301E;K296Q;A281G;T276A;N262T;I210A;V127L	I418V;A615_D616insP	L353Q;S25G
20180319	279	8	4	4	0.5	4	8	1	32	8	blaOXA-1032	blaPDC-12		S224A;I106V;V77A;A19V	M288R;G283E;E114A	T21A;T105A;V205L;G391A							G71E;A145V;S209R	S21T	V126E		I186V;SV1041EA		A257fs;D249N	F172I	S8F;D353E;D370E		S13P		W358R;L331V;K329Q;V309I	T543A;I536V	Q317R;V243A;I237V;D119E;S112N;L88P;C40R	A308T;L287V;I196V;I181V		I260V		A154_A155insV;A150T	S170N;L153R	H398R;A29V	Q424E;Q301E;K296Q;A281G;T276A;N262T;S240T;E230K;I210A;E202Q;V189T;EP185QG;V127L;SGS57EGR	S32N;I418V;A615_D616insP	L353Q;S25G
20180355	4430	16	>32	8	4	>32	>64	16	64	16	blaOXA-1135-like	blaPDC-115		S224A;V176I;I106V;V77A	M288K;G283E	F19L;T105A;L200F;V205L;V356I;G391A	G148A			G244R	M297V		G71E;S209R		P143L;V126E		Q123_STOP;SV1041EA							Y49C;L138R	W358R;L331V;K329Q;V309I;A30T	Q1039R;N1036T;Q840E;G589A;T543A;I536V	V243A;I237V;D119E;S112N;L88P;C40R	A308T;L287V;I196V;I181V		I260V		A154_A155insV;A150T	S170N;L153R	H398R	Q424E;S403A;L347M;A315G;R310E;Q301E;K296Q;A281G;T276A;N262T;S240T;E230K;I210A;E202Q;V189T;EP185QG;V127L;SGS57EGR;T18fs	E345D;I418V;A615_D616insP;H628N	L353Q;S25G
20180364	4430	>32	>32	4	16	32	>64	16	32	8	blaOXA-1135-like	blaPDC-115		S224A;V176I;I106V;V77A	M288K;G283E	F19L;T105A;L200F;V205L;V356I;G391A	G148A			G244R	M297V;M38fs		G71E;S209R		P143L;V126E		Q123_STOP;SV1041EA							Y49C;L138R	W358R;L331V;K329Q;V309I;A30T	Q1039R;N1036T;Q840E;G589A;T543A;I536V	V243A;I237V;D119E;S112N;L88P;C40R	A308T;L287V;I196V;I181V		I260V		A154_A155insV	S170N;L153R	H398R	Q424E;A315G;R310E;Q301E;K296Q;A281G;T276A;N262T;S240T;E230K;I210A;E202Q;V189T;EP185QG;V127L;SGS57EGR;T18fs	E345D;I418V;A615_D616insP;H628N	L353Q;S25G
20180407	175	>32	16	4	16	>32	8	64	16	8	blaOXA-50	blaPDC-1	blaOXA-10	S224A;E123A;I106V			D183Y;G148A		A219T				G71E;A186T						D249N	P60S;Q80fs;F172I				R65S	W358R;K329Q	T543A	V266M;V243A;H182Q;D161G;L88P	S54N	G159V					H398R	S240T;SGS57EGR;D43N	E245D;A615_D616insP
20180408	175	>32	16	4	16	>32	8	32	16	8	blaOXA-50	blaPDC-1	blaOXA-10-like; blaOXA-10	S224A;E123A;I106V			D183Y;G148A		A219T				G71E;A186T						D249N	P60S;Q80fs;F172I				R65S	W358R;K329Q	T543A	V266M;V243A;H182Q;D161G;L88P	S54N	G159V					H398R	A267S;SGS57EGR;D43N	E245D;A615_D616insP
20180437	155	32	32	16	2	16	32	64	32	8	blaOXA-396	blaPDC-5		S325T;I106V	G90S	R79Q;T105A	D183Y;G148A;Q44H		A219T		M297V	F51I	G71E;S209R						D249N;G74_G78del	Q80fs;T109A;F172I					W358R;L331V;K329Q	Q840E;T543A;D428N	V243A;H182Q;D161G;L88P	L287V;I181V					M59V	H398R	W339_STOP;R310G;Q301E;K296Q;A281G;A267S;N262T;S240T;E230K;I210A;E202Q;SGS57EGR;D43N	A615_D616insP	L353Q		E466K
20180745	4434	>32	32	8	>16	32	32	32	32	32	blaOXA-494-like	blaPDC-56		S325T;I106V		R79Q;T105A;V205L;V356I;G391A	G148A;P19Q		A219T		M297V		G71E		V126E;R70Q		SV1041EA		D249N	P60S;Q80fs;F172I					A394V;W358R;L331V;K329Q	T543A;I536V	V243A;H182Q;D161G;L88P	L287V;G254E;I181V		I260V	D162E		S170N;L153R	H398R	L279fs;F170L;K115T;T103S	A615_D616insP	L353Q;S25G
20180835	4434	>32	2	2	8	32	32	32	16	8	blaOXA-494-like	blaPDC-56		S325T;I106V		R79Q;T105A;V205L;V356I;G391A	G148A;P19Q		A219T		M297V		G71E		V126E;R70Q		SV1041EA		D249N	P60S;Q80fs;F172I					A394V;W358R;L331V;K329Q	T543A;I536V	V243A;H182Q;D161G;L88P	L287V;G254E;I181V		I260V	D162E		S170N;L153R	H398R	L279fs;F170L;K115T;T103S	A615_D616insP	L353Q;S25G
20180862	175	>32	>32	>32	>16	>32	4	64	>64	>64	blaOXA-50	blaPDC-1	blaOXA-10	S224A;E123A;I106V			D183Y;G148A		A219T				G71E;A186T						D249N	P60S;Q80fs;F172I				R65S	W358R;K329Q	T543A	V266M;V243A;H182Q;D161G;L88P	S54N	G159V						R310G;Q301E;K296Q;A281G;A267S;N262T;S240T;E230K;I210A;E202Q;SGS57EGR;D43N	E245D;A615_D616insP
20180921	4431	>32	>32	4	8	32	64	8	32	8	blaOXA-1125-like	blaPDC-3		P161L;I106V		T105A	D183Y;G148A;G46D;R11L		A201V;N233S	G366S	A303V;M297V;T11A		T50P;G71E;S209R			Q69_STOP;T189A;D373E	K3R	V72L;F383L	D249N;A235V	P60S;Q80fs;P121L;F172I		V751M	L453P	I16M;T177I	W358R;L331V;K329Q	N1036T;Q840E;A772T;A702T;T543A	V243A;H182Q;D161G;L88P;C40R	A308T;I181V		I260V			P107L	H398R	R310G;Q301E;K296Q;A281G;A267S;N262T;S240T;E230K;I210A;E202Q;SGS57EGR;D43N	A615_D616insP	L353Q		Q468R
20180922	ND	>32	4	4	8	>32	32	32	16	8	blaOXA-848	blaPDC-16	blaOXA-10	I106V	M288R;G283E;E114A	G27D;T105A;V205L;G391A					M297V		G71E;A145V;S209R	S21T	V126E				D249N	Q80fs;F172I			S13P	I16M	W358R;L331V;K329Q;A30T	N1036T;Q840E;G589A;T543A;I536V	V243A;D119E;S112N;L88P;C40R	A308T;L287V;I181V		I260V		A154_A155insV;A150T	S170N;L153R	H398R	G425A;A315G;R310E;F170L;K115T;T103S	A615_D616insP	L353Q;S25G
20180984	348	>32	4	4	16	32	32	32	32	16	blaOXA-494	blaPDC-5	blaOXA-10	D302N;I106V	G273E;R244W	R79Q;T105A			A219T	A474T	M297V		G71E;S209R						D249N;G78S	P60S;Q80fs;F172I				R142fs	W358R;R351S;K329Q	T543A;E152D	V243A;H182Q;D161G;L88P	I181V						H398R	F170L;K115T;T103S	A615_D616insP;V643I;S717C	L353Q;S25G
20190440	175	>32	32	8	>16	>32	32	64	64	64	blaOXA-50	blaPDC-1	blaOXA-372-like	S224A;E123A;I106V	G154R		D183Y;G148A		A219T				G71E;A186T						D249N	P60S;Q80fs;F172I				G195E	W358R;K329Q	T543A	V266M;V243A;H182Q;D161G;L88P	S54N	G159V					H398R	R310G;Q301E;K296Q;A281G;A267S;N262T;S240T;E230K;I210A;E202Q;Q142_STOP;SGS57EGR;D43N	E245D;A615_D616insP
20190667	17	>32	8	8	>16	>32	64	64	16	8	blaOXA-50	blaPDC-8	blaOXA-10	D302N;S224A;I106V		T105A;L176R	G148A;A136V		A219T		452R_STOP-Lost	N53fs	G71E;S209R						D249N	P60S;Q80fs;F172I					W358R;L331V;K329Q	T543A	V243A;H182Q;D161G;L88P;C40R	L287V;I181V;S54N		V294L;I260V				H398R;V216A	A267S;N262T;S240T;E230K;I210A;E202Q;SGS57EGR;D43N	P388S;A615_D616insP	S25G
AZT: aztreonam
CAZ: ceftazidime
CAZ/AVI: ceftazidime/avibactam
CTZ: ceftolozane/tazobactam
FEP: cefepime
IMI: imipenem
IMR: imipenem/relebactam
MEM: meropenem
PIP/TZ: piperacillin/tazobactam
del: deletion
dup: duplication
fs: frameshift
ins: insertion
ND: not determined
STOP_lost: stop codon lost
STs: sequencetypes
[truncated: 3 more columns]
